# Supplementary material for: Comparative Analysis of the Upper Respiratory Bacterial Communities of Pigs with or without Respiratory Clinical Signs: From Weaning to Finishing Phase
Source: Biology (Basel). 2022 Jul 26;11(8):1111. doi: 10.3390/biology11081111 (PMC9330314; doi:10.3390/biology11081111)
Supplement: Supplementary file 1 [file biology-11-01111-s001.zip]

Archive with 1 entries (1 files):
- biology-1805308-supplementary.pdf
